# Supplementary material for: The novel sigma-2 receptor ligand SW43 stabilizes pancreas cancer progression in combination with gemcitabine
Source: Mol Cancer. 2010 Nov 22;9:298. doi: 10.1186/1476-4598-9-298 (PMC3106998; doi:10.1186/1476-4598-9-298)
Supplement: Additional file 2 — Blood cytology and serum chemistries for C57BL/6 mice treated daily with sigma-2 ligand and/or weekly gemcitabine for 2 weeks. Blood cytology was analyzed for white blood count (CBC), hemoglobin (HGB), and platelets (PLTS), while serum chemistries were analyzed for the liver enzymes aspartate aminotransferase (AST) and alanine aminotransferase (ALT), renally cleared metabolites blood urea nitrogen (BUN) and creatinine (CR), as well as pancreatic enzymes amylase and lipase. Of statistical and clinical significance was a decrease in HGB in groups receiving combination treatment. [file 1476-4598-9-298-S2.XLS]

## Sheet: Sheet1
Additional File 2. Blood cytology and serum chemistries for C57BL/6 mice treated daily with sigma-2 ligand
and/or weekly gemcitabine for 2 weeks.
		No Treatment			Gemcitabine			SV119			SV119 + Gemcitabine			SW43			SW43 + Gemcitabine
		mean	SEM	n	mean	SEM	n	mean	SEM	n	mean	SEM	n	mean	SEM	n	mean	SEM	n
WBC	(103/mm3)	8.1	0.6	10	9.7	2.2	5	5.8	0.7	4	9.3	1	4	4.9	0.6	7	10.4	1.3	8
HGB	(g/dL)	14.2	0.2	10	12.5	0.2	5	11.5	0.6	4	10.5	0.9	4	12.6	0.4	7	9.3	0.7	8
PLTS	(103/mm3)	662	21	10	855	30	5	605	30	4	786	109	4	691	74	7	880	69	8
AST	(U/L)	111	16	8	94	29	5	88	17	4	55	12	4	135	44	7	146	41	7
ALT	(U/L)	131	33	8	175	57	5	208	38	4	95	29	4	94	10	7	158	36	7
BUN	(mg/dL)	19	1	8	24	2	5	19	1	4	23	1	4	19	2	9	18	1	8
CR	(mg/dL)	0.28	0.01	9	0.22	0.02	5	0.28	0.03	4	0.3	0	4	0.33	0.03	8	0.27	0.02	7
AMYLASE	(U/L)	3127	342	9	2698	270	5	2156	181	4	2306	239	4	2019	130	7	1818	138	7
LIPASE	(U/L)	1366	158	9	1654	128	5	1063	126	4	1293	95	4	1022	68	7	824	73	7
